# Supplementary material for: Elicitor-Induced VOC Emission by Grapevine Leaves: Characterisation in the Vineyard
Source: Molecules. 2022 Sep 15;27(18):6028. doi: 10.3390/molecules27186028 (PMC9501231; doi:10.3390/molecules27186028)
Supplement: Supplementary file 1 [file molecules-27-06028-s001.zip]

Archive with 1 entries (1 files):
- molecules-1837077-supplementary.pdf
